# Supplementary material for: Time‐Dependent Predictive Accuracy Metrics in the Context of Interval Censoring and Competing Risks
Source: Biom J. 2026 Jan 5;68(1):e70108. doi: 10.1002/bimj.70108 (PMC12766878; doi:10.1002/bimj.70108)
Supplement: Supplementary file 2 — Supporting File: bimj70108‐sup‐0002‐Datacode.zip. [file BIMJ-68-e70108-s001.zip]

Archive with 221 entries (168 files):
- Supplement code/
- Supplement code/.DS_Store
- __MACOSX/Supplement code/._.DS_Store
- Supplement code/Predicitve-accuracy-metrics-main/
- __MACOSX/Supplement code/._Predicitve-accuracy-metrics-main
- Supplement code/Readme.txt
- __MACOSX/Supplement code/._Readme.txt
- Supplement code/Predicitve-accuracy-metrics-main/.DS_Store
- __MACOSX/Supplement code/Predicitve-accuracy-metrics-main/._.DS_Store
- Supplement code/Predicitve-accuracy-metrics-main/.gitattributes
- __MACOSX/Supplement code/Predicitve-accuracy-metrics-main/._.gitattributes
- Supplement code/Predicitve-accuracy-metrics-main/.gitignore
- __MACOSX/Supplement code/Predicitve-accuracy-metrics-main/._.gitignore
- Supplement code/Predicitve-accuracy-metrics-main/Data/
- __MACOSX/Supplement code/Predicitve-accuracy-metrics-main/._Data
- Supplement code/Predicitve-accuracy-metrics-main/img/
- __MACOSX/Supplement code/Predicitve-accuracy-metrics-main/._img
- Supplement code/Predicitve-accuracy-metrics-main/Output/
- __MACOSX/Supplement code/Predicitve-accuracy-metrics-main/._Output
- Supplement code/Predicitve-accuracy-metrics-main/Predicitve-accuracy-metrics.Rproj
- __MACOSX/Supplement code/Predicitve-accuracy-metrics-main/._Predicitve-accuracy-metrics.Rproj
- Supplement code/Predicitve-accuracy-metrics-main/R script/
- __MACOSX/Supplement code/Predicitve-accuracy-metrics-main/._R script
- Supplement code/Predicitve-accuracy-metrics-main/README.html
- __MACOSX/Supplement code/Predicitve-accuracy-metrics-main/._README.html
- Supplement code/Predicitve-accuracy-metrics-main/README.md
- __MACOSX/Supplement code/Predicitve-accuracy-metrics-main/._README.md
- Supplement code/Predicitve-accuracy-metrics-main/sessionInfo.txt
- __MACOSX/Supplement code/Predicitve-accuracy-metrics-main/._sessionInfo.txt
- Supplement code/Predicitve-accuracy-metrics-main/Data/.DS_Store
- __MACOSX/Supplement code/Predicitve-accuracy-metrics-main/Data/._.DS_Store
- Supplement code/Predicitve-accuracy-metrics-main/Data/CV/
- __MACOSX/Supplement code/Predicitve-accuracy-metrics-main/Data/._CV
- Supplement code/Predicitve-accuracy-metrics-main/Data/Simulation Datasets/
- __MACOSX/Supplement code/Predicitve-accuracy-metrics-main/Data/._Simulation Datasets
- Supplement code/Predicitve-accuracy-metrics-main/Output/.DS_Store
- __MACOSX/Supplement code/Predicitve-accuracy-metrics-main/Output/._.DS_Store
- Supplement code/Predicitve-accuracy-metrics-main/Output/Data analysis/
- __MACOSX/Supplement code/Predicitve-accuracy-metrics-main/Output/._Data analysis
- Supplement code/Predicitve-accuracy-metrics-main/Output/Simulation Evaluation/
- __MACOSX/Supplement code/Predicitve-accuracy-metrics-main/Output/._Simulation Evaluation
- Supplement code/Predicitve-accuracy-metrics-main/Output/Simulation Models/
- __MACOSX/Supplement code/Predicitve-accuracy-metrics-main/Output/._Simulation Models
- Supplement code/Predicitve-accuracy-metrics-main/Output/Simulation Storage/
- __MACOSX/Supplement code/Predicitve-accuracy-metrics-main/Output/._Simulation Storage
- Supplement code/Predicitve-accuracy-metrics-main/Output/Tables & figures/
- __MACOSX/Supplement code/Predicitve-accuracy-metrics-main/Output/._Tables & figures
- Supplement code/Predicitve-accuracy-metrics-main/R script/.DS_Store
- __MACOSX/Supplement code/Predicitve-accuracy-metrics-main/R script/._.DS_Store
- Supplement code/Predicitve-accuracy-metrics-main/R script/Data analysis/
- __MACOSX/Supplement code/Predicitve-accuracy-metrics-main/R script/._Data analysis
- Supplement code/Predicitve-accuracy-metrics-main/R script/Function/
- __MACOSX/Supplement code/Predicitve-accuracy-metrics-main/R script/._Function
- Supplement code/Predicitve-accuracy-metrics-main/R script/Simulation/
- __MACOSX/Supplement code/Predicitve-accuracy-metrics-main/R script/._Simulation
- Supplement code/Predicitve-accuracy-metrics-main/R script/Tables & figures/
- __MACOSX/Supplement code/Predicitve-accuracy-metrics-main/R script/._Tables & figures
- Supplement code/Predicitve-accuracy-metrics-main/Data/CV/Fitted mixed model/
- __MACOSX/Supplement code/Predicitve-accuracy-metrics-main/Data/CV/._Fitted mixed model
- Supplement code/Predicitve-accuracy-metrics-main/Data/Simulation Datasets/.DS_Store
- __MACOSX/Supplement code/Predicitve-accuracy-metrics-main/Data/Simulation Datasets/._.DS_Store
- Supplement code/Predicitve-accuracy-metrics-main/Data/Simulation Datasets/random_10_20/
- __MACOSX/Supplement code/Predicitve-accuracy-metrics-main/Data/Simulation Datasets/._random_10_20
- Supplement code/Predicitve-accuracy-metrics-main/Data/Simulation Datasets/random_3_10/
- __MACOSX/Supplement code/Predicitve-accuracy-metrics-main/Data/Simulation Datasets/._random_3_10
- Supplement code/Predicitve-accuracy-metrics-main/Data/Simulation Datasets/random_3_40/
- __MACOSX/Supplement code/Predicitve-accuracy-metrics-main/Data/Simulation Datasets/._random_3_40
- Supplement code/Predicitve-accuracy-metrics-main/Output/Data analysis/.DS_Store
- __MACOSX/Supplement code/Predicitve-accuracy-metrics-main/Output/Data analysis/._.DS_Store
- Supplement code/Predicitve-accuracy-metrics-main/Output/Simulation Evaluation/Absolute/
- __MACOSX/Supplement code/Predicitve-accuracy-metrics-main/Output/Simulation Evaluation/._Absolute
- Supplement code/Predicitve-accuracy-metrics-main/Output/Simulation Evaluation/Correctly specified models/
- __MACOSX/Supplement code/Predicitve-accuracy-metrics-main/Output/Simulation Evaluation/._Correctly specified models
- Supplement code/Predicitve-accuracy-metrics-main/Output/Simulation Evaluation/interval_1_4_random_10_20/
- __MACOSX/Supplement code/Predicitve-accuracy-metrics-main/Output/Simulation Evaluation/._interval_1_4_random_10_20
- Supplement code/Predicitve-accuracy-metrics-main/Output/Simulation Evaluation/interval_1_4_random_3_10/
- __MACOSX/Supplement code/Predicitve-accuracy-metrics-main/Output/Simulation Evaluation/._interval_1_4_random_3_10
- Supplement code/Predicitve-accuracy-metrics-main/Output/Simulation Evaluation/interval_1_4_random_3_40/
- __MACOSX/Supplement code/Predicitve-accuracy-metrics-main/Output/Simulation Evaluation/._interval_1_4_random_3_40
- Supplement code/Predicitve-accuracy-metrics-main/Output/Simulation Evaluation/Linear models/
- __MACOSX/Supplement code/Predicitve-accuracy-metrics-main/Output/Simulation Evaluation/._Linear models
- Supplement code/Predicitve-accuracy-metrics-main/Output/Simulation Evaluation/No covariate models/
- __MACOSX/Supplement code/Predicitve-accuracy-metrics-main/Output/Simulation Evaluation/._No covariate models
- Supplement code/Predicitve-accuracy-metrics-main/Output/Simulation Evaluation/Observed/
- __MACOSX/Supplement code/Predicitve-accuracy-metrics-main/Output/Simulation Evaluation/._Observed
- Supplement code/Predicitve-accuracy-metrics-main/Output/Simulation Evaluation/True linear/
- __MACOSX/Supplement code/Predicitve-accuracy-metrics-main/Output/Simulation Evaluation/._True linear
- Supplement code/Predicitve-accuracy-metrics-main/Output/Simulation Evaluation/True models/
- __MACOSX/Supplement code/Predicitve-accuracy-metrics-main/Output/Simulation Evaluation/._True models
- Supplement code/Predicitve-accuracy-metrics-main/Output/Simulation Evaluation/True no cov/
- __MACOSX/Supplement code/Predicitve-accuracy-metrics-main/Output/Simulation Evaluation/._True no cov
- Supplement code/Predicitve-accuracy-metrics-main/Output/Simulation Models/.DS_Store
- __MACOSX/Supplement code/Predicitve-accuracy-metrics-main/Output/Simulation Models/._.DS_Store
- Supplement code/Predicitve-accuracy-metrics-main/Output/Simulation Models/Correctly specified models/
- __MACOSX/Supplement code/Predicitve-accuracy-metrics-main/Output/Simulation Models/._Correctly specified models
- Supplement code/Predicitve-accuracy-metrics-main/Output/Simulation Models/Fitted mixed model/
- __MACOSX/Supplement code/Predicitve-accuracy-metrics-main/Output/Simulation Models/._Fitted mixed model
- Supplement code/Predicitve-accuracy-metrics-main/Output/Simulation Models/Linear models/
- __MACOSX/Supplement code/Predicitve-accuracy-metrics-main/Output/Simulation Models/._Linear models
- Supplement code/Predicitve-accuracy-metrics-main/Output/Simulation Models/No covariate models/
- __MACOSX/Supplement code/Predicitve-accuracy-metrics-main/Output/Simulation Models/._No covariate models
- Supplement code/Predicitve-accuracy-metrics-main/Output/Simulation Storage/.DS_Store
- __MACOSX/Supplement code/Predicitve-accuracy-metrics-main/Output/Simulation Storage/._.DS_Store
- Supplement code/Predicitve-accuracy-metrics-main/Output/Simulation Storage/corspe/
- __MACOSX/Supplement code/Predicitve-accuracy-metrics-main/Output/Simulation Storage/._corspe
- Supplement code/Predicitve-accuracy-metrics-main/Output/Simulation Storage/linear/
- __MACOSX/Supplement code/Predicitve-accuracy-metrics-main/Output/Simulation Storage/._linear
- Supplement code/Predicitve-accuracy-metrics-main/Output/Tables & figures/.DS_Store
- __MACOSX/Supplement code/Predicitve-accuracy-metrics-main/Output/Tables & figures/._.DS_Store
- Supplement code/Predicitve-accuracy-metrics-main/Output/Tables & figures/Main text/
- __MACOSX/Supplement code/Predicitve-accuracy-metrics-main/Output/Tables & figures/._Main text
- Supplement code/Predicitve-accuracy-metrics-main/Output/Tables & figures/Supplementary/
- __MACOSX/Supplement code/Predicitve-accuracy-metrics-main/Output/Tables & figures/._Supplementary
- Supplement code/Predicitve-accuracy-metrics-main/R script/Data analysis/evaluation metric_PASS_CV.R
- __MACOSX/Supplement code/Predicitve-accuracy-metrics-main/R script/Data analysis/._evaluation metric_PASS_CV.R
- Supplement code/Predicitve-accuracy-metrics-main/R script/Function/.DS_Store
- __MACOSX/Supplement code/Predicitve-accuracy-metrics-main/R script/Function/._.DS_Store
- Supplement code/Predicitve-accuracy-metrics-main/R script/Function/dynpred_corspe.R
- __MACOSX/Supplement code/Predicitve-accuracy-metrics-main/R script/Function/._dynpred_corspe.R
- Supplement code/Predicitve-accuracy-metrics-main/R script/Function/dynpred_linear.R
- __MACOSX/Supplement code/Predicitve-accuracy-metrics-main/R script/Function/._dynpred_linear.R
- Supplement code/Predicitve-accuracy-metrics-main/R script/Function/dynpred_nocovar.R
- __MACOSX/Supplement code/Predicitve-accuracy-metrics-main/R script/Function/._dynpred_nocovar.R
- Supplement code/Predicitve-accuracy-metrics-main/R script/Function/function.R
- __MACOSX/Supplement code/Predicitve-accuracy-metrics-main/R script/Function/._function.R
- Supplement code/Predicitve-accuracy-metrics-main/R script/Function/ICJM_correctlyspecify.R
- __MACOSX/Supplement code/Predicitve-accuracy-metrics-main/R script/Function/._ICJM_correctlyspecify.R
- Supplement code/Predicitve-accuracy-metrics-main/R script/Function/ICJM_linear.R
- __MACOSX/Supplement code/Predicitve-accuracy-metrics-main/R script/Function/._ICJM_linear.R
- Supplement code/Predicitve-accuracy-metrics-main/R script/Function/ICJM_nocovar.R
- __MACOSX/Supplement code/Predicitve-accuracy-metrics-main/R script/Function/._ICJM_nocovar.R
- Supplement code/Predicitve-accuracy-metrics-main/R script/Function/time dependent evaluation metrics.R
- __MACOSX/Supplement code/Predicitve-accuracy-metrics-main/R script/Function/._time dependent evaluation metrics.R
- Supplement code/Predicitve-accuracy-metrics-main/R script/Function/time dependent true EPCE.R
- __MACOSX/Supplement code/Predicitve-accuracy-metrics-main/R script/Function/._time dependent true EPCE.R
- Supplement code/Predicitve-accuracy-metrics-main/R script/Simulation/Data Generation.R
- __MACOSX/Supplement code/Predicitve-accuracy-metrics-main/R script/Simulation/._Data Generation.R
- Supplement code/Predicitve-accuracy-metrics-main/R script/Simulation/Evaluation.R
- __MACOSX/Supplement code/Predicitve-accuracy-metrics-main/R script/Simulation/._Evaluation.R
- Supplement code/Predicitve-accuracy-metrics-main/R script/Simulation/Evaluation_naive.R
- __MACOSX/Supplement code/Predicitve-accuracy-metrics-main/R script/Simulation/._Evaluation_naive.R
- Supplement code/Predicitve-accuracy-metrics-main/R script/Simulation/Evaluation_true.R
- __MACOSX/Supplement code/Predicitve-accuracy-metrics-main/R script/Simulation/._Evaluation_true.R
- Supplement code/Predicitve-accuracy-metrics-main/R script/Simulation/MM_fit.R
- __MACOSX/Supplement code/Predicitve-accuracy-metrics-main/R script/Simulation/._MM_fit.R
- Supplement code/Predicitve-accuracy-metrics-main/R script/Simulation/Model Estimation.R
- __MACOSX/Supplement code/Predicitve-accuracy-metrics-main/R script/Simulation/._Model Estimation.R
- Supplement code/Predicitve-accuracy-metrics-main/R script/Simulation/Seed/
- __MACOSX/Supplement code/Predicitve-accuracy-metrics-main/R script/Simulation/._Seed
- Supplement code/Predicitve-accuracy-metrics-main/R script/Tables & figures/Figure tables_main.R
- __MACOSX/Supplement code/Predicitve-accuracy-metrics-main/R script/Tables & figures/._Figure tables_main.R
- Supplement code/Predicitve-accuracy-metrics-main/R script/Tables & figures/Figure tables_supplement.R
- __MACOSX/Supplement code/Predicitve-accuracy-metrics-main/R script/Tables & figures/._Figure tables_supplement.R
- Supplement code/Predicitve-accuracy-metrics-main/Data/Simulation Datasets/random_3_40/.DS_Store
- __MACOSX/Supplement code/Predicitve-accuracy-metrics-main/Data/Simulation Datasets/random_3_40/._.DS_Store
- Supplement code/Predicitve-accuracy-metrics-main/Output/Simulation Evaluation/Absolute/.DS_Store
- __MACOSX/Supplement code/Predicitve-accuracy-metrics-main/Output/Simulation Evaluation/Absolute/._.DS_Store
- Supplement code/Predicitve-accuracy-metrics-main/Output/Simulation Evaluation/Absolute/linear/
- __MACOSX/Supplement code/Predicitve-accuracy-metrics-main/Output/Simulation Evaluation/Absolute/._linear
- Supplement code/Predicitve-accuracy-metrics-main/Output/Simulation Evaluation/Absolute/models/
- __MACOSX/Supplement code/Predicitve-accuracy-metrics-main/Output/Simulation Evaluation/Absolute/._models
- Supplement code/Predicitve-accuracy-metrics-main/Output/Simulation Evaluation/Absolute/no cov/
- __MACOSX/Supplement code/Predicitve-accuracy-metrics-main/Output/Simulation Evaluation/Absolute/._no cov
- Supplement code/Predicitve-accuracy-metrics-main/Output/Simulation Evaluation/Correctly specified models/.DS_Store
- __MACOSX/Supplement code/Predicitve-accuracy-metrics-main/Output/Simulation Evaluation/Correctly specified models/._.DS_Store
- Supplement code/Predicitve-accuracy-metrics-main/Output/Simulation Evaluation/interval_1_4_random_10_20/.DS_Store
- __MACOSX/Supplement code/Predicitve-accuracy-metrics-main/Output/Simulation Evaluation/interval_1_4_random_10_20/._.DS_Store
- Supplement code/Predicitve-accuracy-metrics-main/Output/Simulation Evaluation/interval_1_4_random_10_20/Correctly specified models/
- __MACOSX/Supplement code/Predicitve-accuracy-metrics-main/Output/Simulation Evaluation/interval_1_4_random_10_20/._Correctly specified models
- Supplement code/Predicitve-accuracy-metrics-main/Output/Simulation Evaluation/interval_1_4_random_3_10/.DS_Store
- __MACOSX/Supplement code/Predicitve-accuracy-metrics-main/Output/Simulation Evaluation/interval_1_4_random_3_10/._.DS_Store
- Supplement code/Predicitve-accuracy-metrics-main/Output/Simulation Evaluation/interval_1_4_random_3_10/Correctly specified models/
- __MACOSX/Supplement code/Predicitve-accuracy-metrics-main/Output/Simulation Evaluation/interval_1_4_random_3_10/._Correctly specified models
- Supplement code/Predicitve-accuracy-metrics-main/Output/Simulation Evaluation/interval_1_4_random_3_40/Correctly specified models/
- __MACOSX/Supplement code/Predicitve-accuracy-metrics-main/Output/Simulation Evaluation/interval_1_4_random_3_40/._Correctly specified models
- Supplement code/Predicitve-accuracy-metrics-main/Output/Simulation Evaluation/Linear models/.DS_Store
- __MACOSX/Supplement code/Predicitve-accuracy-metrics-main/Output/Simulation Evaluation/Linear models/._.DS_Store
- Supplement code/Predicitve-accuracy-metrics-main/Output/Simulation Evaluation/No covariate models/.DS_Store
- __MACOSX/Supplement code/Predicitve-accuracy-metrics-main/Output/Simulation Evaluation/No covariate models/._.DS_Store
- Supplement code/Predicitve-accuracy-metrics-main/Output/Simulation Evaluation/Observed/.DS_Store
- __MACOSX/Supplement code/Predicitve-accuracy-metrics-main/Output/Simulation Evaluation/Observed/._.DS_Store
- Supplement code/Predicitve-accuracy-metrics-main/Output/Simulation Evaluation/Observed/Observed interval_1_4_random_10_20/
- __MACOSX/Supplement code/Predicitve-accuracy-metrics-main/Output/Simulation Evaluation/Observed/._Observed interval_1_4_random_10_20
- Supplement code/Predicitve-accuracy-metrics-main/Output/Simulation Evaluation/Observed/Observed interval_1_4_random_3_10/
- __MACOSX/Supplement code/Predicitve-accuracy-metrics-main/Output/Simulation Evaluation/Observed/._Observed interval_1_4_random_3_10
- Supplement code/Predicitve-accuracy-metrics-main/Output/Simulation Evaluation/Observed/Observed interval_1_4_random_3_40/
- __MACOSX/Supplement code/Predicitve-accuracy-metrics-main/Output/Simulation Evaluation/Observed/._Observed interval_1_4_random_3_40
- Supplement code/Predicitve-accuracy-metrics-main/Output/Simulation Evaluation/Observed/Observed linear/
- __MACOSX/Supplement code/Predicitve-accuracy-metrics-main/Output/Simulation Evaluation/Observed/._Observed linear
- Supplement code/Predicitve-accuracy-metrics-main/Output/Simulation Evaluation/Observed/Observed models/
- __MACOSX/Supplement code/Predicitve-accuracy-metrics-main/Output/Simulation Evaluation/Observed/._Observed models
- Supplement code/Predicitve-accuracy-metrics-main/Output/Simulation Evaluation/Observed/Observed no cov/
- __MACOSX/Supplement code/Predicitve-accuracy-metrics-main/Output/Simulation Evaluation/Observed/._Observed no cov
- Supplement code/Predicitve-accuracy-metrics-main/Output/Simulation Evaluation/True linear/.DS_Store
- __MACOSX/Supplement code/Predicitve-accuracy-metrics-main/Output/Simulation Evaluation/True linear/._.DS_Store
- Supplement code/Predicitve-accuracy-metrics-main/Output/Simulation Evaluation/True models/.DS_Store
- __MACOSX/Supplement code/Predicitve-accuracy-metrics-main/Output/Simulation Evaluation/True models/._.DS_Store
- Supplement code/Predicitve-accuracy-metrics-main/Output/Simulation Evaluation/True no cov/.DS_Store
- __MACOSX/Supplement code/Predicitve-accuracy-metrics-main/Output/Simulation Evaluation/True no cov/._.DS_Store
- Supplement code/Predicitve-accuracy-metrics-main/Output/Tables & figures/Main text/.DS_Store
- __MACOSX/Supplement code/Predicitve-accuracy-metrics-main/Output/Tables & figures/Main text/._.DS_Store
- Supplement code/Predicitve-accuracy-metrics-main/Output/Tables & figures/Main text/sensitivity weights.png
- __MACOSX/Supplement code/Predicitve-accuracy-metrics-main/Output/Tables & figures/Main text/._sensitivity weights.png
- Supplement code/Predicitve-accuracy-metrics-main/Output/Tables & figures/Main text/simulation scenario examples.png
- __MACOSX/Supplement code/Predicitve-accuracy-metrics-main/Output/Tables & figures/Main text/._simulation scenario examples.png
- Supplement code/Predicitve-accuracy-metrics-main/Output/Tables & figures/Main text/specificity weights.png
- __MACOSX/Supplement code/Predicitve-accuracy-metrics-main/Output/Tables & figures/Main text/._specificity weights.png
- Supplement code/Predicitve-accuracy-metrics-main/Output/Tables & figures/Supplementary/.DS_Store
- __MACOSX/Supplement code/Predicitve-accuracy-metrics-main/Output/Tables & figures/Supplementary/._.DS_Store
- Supplement code/Predicitve-accuracy-metrics-main/R script/Simulation/Seed/DGM_seed.RData
- __MACOSX/Supplement code/Predicitve-accuracy-metrics-main/R script/Simulation/Seed/._DGM_seed.RData
- Supplement code/Predicitve-accuracy-metrics-main/Output/Simulation Evaluation/Absolute/linear/.DS_Store
- __MACOSX/Supplement code/Predicitve-accuracy-metrics-main/Output/Simulation Evaluation/Absolute/linear/._.DS_Store
- Supplement code/Predicitve-accuracy-metrics-main/Output/Simulation Evaluation/Observed/Observed interval_1_4_random_10_20/.DS_Store
- __MACOSX/Supplement code/Predicitve-accuracy-metrics-main/Output/Simulation Evaluation/Observed/Observed interval_1_4_random_10_20/._.DS_Store
- Supplement code/Predicitve-accuracy-metrics-main/Output/Simulation Evaluation/Observed/Observed interval_1_4_random_3_10/.DS_Store
- __MACOSX/Supplement code/Predicitve-accuracy-metrics-main/Output/Simulation Evaluation/Observed/Observed interval_1_4_random_3_10/._.DS_Store
- Supplement code/Predicitve-accuracy-metrics-main/Output/Simulation Evaluation/Observed/Observed interval_1_4_random_3_40/.DS_Store
- __MACOSX/Supplement code/Predicitve-accuracy-metrics-main/Output/Simulation Evaluation/Observed/Observed interval_1_4_random_3_40/._.DS_Store
- Supplement code/Predicitve-accuracy-metrics-main/Output/Simulation Evaluation/Observed/Observed models/.DS_Store
- __MACOSX/Supplement code/Predicitve-accuracy-metrics-main/Output/Simulation Evaluation/Observed/Observed models/._.DS_Store
