# Supplementary material for: Time‐Dependent Predictive Accuracy Metrics in the Context of Interval Censoring and Competing Risks
Source: Biom J. 2026 Jan 5;68(1):e70108. doi: 10.1002/bimj.70108 (PMC12766878; doi:10.1002/bimj.70108)
Supplement: Supplementary file 2 — Supporting File: bimj70108‐sup‐0002‐Datacode.zip. [file BIMJ-68-e70108-s001.zip › Supplement code/Readme.txt]

Title: "Time-dependent predictive accuracy metrics in the context of interval censoring and competing risks"
Author: Zhenwei Yang, Dimitris Rizopoulos, Lisa F. Newcomb, and Nicole S. Erler
Time: December 6, 2025

This repository contains the R code used to reproduce the results from the paper.

The simulation codes are computationally intensive. To facilitate reproducibility, we also provide some intermediate results (simulated datasets, fitted models) on doi:10.5281/zenodo.17841742, which people can directly use to recover the final results presented in the paper.
