# Supplementary material for: Time‐Dependent Predictive Accuracy Metrics in the Context of Interval Censoring and Competing Risks
Source: Biom J. 2026 Jan 5;68(1):e70108. doi: 10.1002/bimj.70108 (PMC12766878; doi:10.1002/bimj.70108)
Supplement: Supplementary file 2 — Supporting File: bimj70108‐sup‐0002‐Datacode.zip. [file BIMJ-68-e70108-s001.zip › Supplement code/Predicitve-accuracy-metrics-main/R script/Function/function.R]

#### Model fit ---------------------------------------------------------------


# get knots for P splines -------------------------------------------------
get_knots <- function(nkn, Time, gkx, bh) {
  if (bh == "quantile") {
    knts <- quantile(Time, probs = seq(0,1, length.out = nkn + 2), names = F)
  } else {
    knts <- seq(0, max(Time), length.out = nkn + 2)
  }
  knts <- tail(head(knts, -1), -1)
  return(sort(c(rep(range(Time, outer(Time/2, gkx + 1),0), 4),knts)))
}


# B-spline design matrix for baseline hazard ------------------------------
bsp_dm <- function(timepoint, knts) {
  # if (is.null(knts)) {
  #   knts <- get_knots(8, data.id$time.cmp2)
  # }
  return(splines::splineDesign(knts, timepoint, ord = 4L))
}


# natural cubic spline design matrix --------------------------------------
ns_dm <- function(timepoint, knts.all) {
  # if (is.null(knts)) {
  #   knts <- tail(head(knot.longi, -1), -1)
  # }
  # if (is.null(Bd)) {
  #   Bd <- range(knot.longi)
  # }
  knts <- tail(head(knts.all, -1), -1)
  Bd <- range(knts.all)
  return(ns(timepoint, knots = knts, B = Bd))
}


# Quadrature time points generation ----------------------------------------
Qt <- function(rt, qkq, lt = 0) {
  # if (is.null(qkq)) {
  #   qkq <- f.org
  # }
  return(qkq * (rt - lt)/2 + (rt + lt)/2)
}

# Gelman rubin criteria ---------------------------------------------------
my.gelman.diag <- function(x,
                           confidence = 0.95,
                           transform = FALSE, 
                           autoburnin = FALSE,
                           multivariate = TRUE
){
  x <- as.mcmc.list(x)
  if (nchain(x) < 2)
    stop("You need at least two chains")
  if (autoburnin && start(x) < end(x)/2)
    x <- window(x, start = end(x)/2 + 1)
  Niter <- niter(x)
  Nchain <- nchain(x)
  Nvar <- nvar(x)
  xnames <- varnames(x)
  if (transform)
    x <- gelman.transform(x)
  x <- lapply(x, as.matrix)
  S2 <- array(sapply(x, var, simplify = TRUE),
              dim = c(Nvar, Nvar, Nchain)
  )
  W <- apply(S2, c(1, 2), mean)
  xbar <- matrix(sapply(x, apply, 2, mean, simplify = TRUE),
                 nrow = Nvar, ncol = Nchain)
  B <- Niter * var(t(xbar))
  if (Nvar > 1 && multivariate) {  #ph-edits 
    # CW <- chol(W)
    #    #This is W^-1*B.
    # emax <- eigen(
    #  backsolve(CW, t(backsolve(CW, B, transpose = TRUE)), transpose = TRUE),
    # symmetric = TRUE, only.values = TRUE)$values[1]
    emax <- 1
    mpsrf <- sqrt((1 - 1/Niter) + (1 + 1/Nvar) * emax/Niter)
  }  else {
    mpsrf <- NULL
  }
  
  w <- diag(W)
  b <- diag(B)
  s2 <- matrix(apply(S2, 3, diag), nrow = Nvar, ncol = Nchain)
  muhat <- apply(xbar, 1, mean)
  var.w <- apply(s2, 1, var)/Nchain
  var.b <- (2 * b^2)/(Nchain - 1)
  cov.wb <- (Niter/Nchain) * diag(var(t(s2), t(xbar^2)) - 2 *
                                    muhat * var(t(s2), t(xbar)))
  V <- (Niter - 1) * w/Niter + (1 + 1/Nchain) * b/Niter
  var.V <- ((Niter - 1)^2 * var.w + (1 + 1/Nchain)^2 * var.b +
              2 * (Niter - 1) * (1 + 1/Nchain) * cov.wb)/Niter^2
  df.V <- (2 * V^2)/var.V
  df.adj <- (df.V + 3)/(df.V + 1)
  B.df <- Nchain - 1
  W.df <- (2 * w^2)/var.w
  R2.fixed <- (Niter - 1)/Niter
  R2.random <- (1 + 1/Nchain) * (1/Niter) * (b/w)
  R2.estimate <- R2.fixed + R2.random
  R2.upper <- R2.fixed + qf((1 + confidence)/2, B.df, W.df) *
    R2.random
  psrf <- cbind(sqrt(df.adj * R2.estimate), sqrt(df.adj * R2.upper))
  dimnames(psrf) <- list(xnames, c("Point est.", "Upper C.I."))
  out <- list(psrf = psrf, mpsrf = mpsrf, B = B, W = W) #added ph
  class(out) <- "gelman.diag"
  return( out )
}


#### Prediction --------------------------------------------------------------


# object = iccsjm.model$mcmc
# object = mcmcoutput
# Extract posterior distribution from JAGS ----------------------------

extract_pd <- function(object = NULL, covar = T, sample_pool_size = 500) {
  
  if (is.null(object)) {
    stop("JAGS results of posterior distribution is missing!")
  }

  object <- lapply(object, as.matrix)
  col.name <- colnames(object[[1]])

  if (nrow(object[[1]]) < sample_pool_size) {
    stop("No enough samples from Posterior distribution!")
  }
    
  idx_pd <- (nrow(object[[1]]) - sample_pool_size + 1):nrow(object[[1]])
  
  # baseline hazard coefficients 
  pool.bs_gammas <- do.call("rbind", lapply(object, function(x) {x[idx_pd,
                                                                   grep("gambh", col.name)]}))
  
  if (covar) {
    pool.gammas <- do.call("rbind", lapply(object, function(x) {x[idx_pd,
                                                                  grep("gamma", col.name)]}))
  } else {
    pool.gammas <- NA
  }
  
  pool.alphas <- do.call("rbind", lapply(object, function(x) {x[idx_pd,
                                                                grep("alpha", col.name)]}))
  
  pool.beta <- do.call("rbind", lapply(object, function(x) {x[idx_pd,
                                                              grep("betaL", col.name)]}))
  
  pool.D <- do.call("rbind", lapply(object, function(x) {x[idx_pd,
                                                           grep("D", col.name)]}))
  
  pool.tau <- do.call("c", lapply(object, function(x) {x[idx_pd,
                                                         grep("tau", col.name)]}))
  
  return(list(pool.bs_gammas = pool.bs_gammas,
              pool.gammas = pool.gammas,
              pool.alphas = pool.alphas,
              pool.beta = pool.beta,
              pool.D = pool.D,
              pool.tau = pool.tau))
}
