# Supplementary material for: Time‐Dependent Predictive Accuracy Metrics in the Context of Interval Censoring and Competing Risks
Source: Biom J. 2026 Jan 5;68(1):e70108. doi: 10.1002/bimj.70108 (PMC12766878; doi:10.1002/bimj.70108)
Supplement: Supplementary file 2 — Supporting File: bimj70108‐sup‐0002‐Datacode.zip. [file BIMJ-68-e70108-s001.zip › Supplement code/Predicitve-accuracy-metrics-main/R script/Simulation/Evaluation.R]

###### Interval [1,4] PASS schedule --------------------------------------------
source("R script/Function/time dependent evaluation metrics.R")
load("R script/Simulation/Seed/DGM_seed.RData")

# Correctly specified model -----------------------------------------------
for (i in 1:200) {
  load(paste0("Output/Simulation Models/Correctly specified models/Joint model_", i, ".RData"))
  if (i != 200) {
    load(paste0("Data/Simulation Datasets/traindata_", i+1, ".RData"))
  } else {
    load("Data/Simulation Datasets/traindata_1.RData")
  }
  res <- td_eval(model = icjm, data = train.data, type = "corspe", 
                 t = 1, dt = 3, seed = seed[i]) 
  #, savepath = paste0("Output/Simulation Storage/corspe/pred_", i , ".RData")
  save(res, file=paste0("Output/Simulation Evaluation/Correctly specified models/AccMet_", i, ".RData"))
}


# No covariate model ------------------------------------------------------------
for (i in 1:200) {
  load(paste0("Output/Simulation Models/No covariate models/Joint model_", i, ".RData"))
  if (i != 200) {
    load(paste0("Data/Simulation Datasets/traindata_", i+1, ".RData"))
  } else {
    load("Data/Simulation Datasets/traindata_1.RData")
  }
  try({res <- td_eval(model = icjm, data = train.data, type = "nocovar", 
                 t = 1, dt = 3, seed = seed[i])
  save(res, file=paste0("Output/Simulation Evaluation/No covariate models/AccMet_", i, ".RData"))})
}

# Linear model ------------------------------------------------------------

for (i in 1:200) {
  load(paste0("Output/Simulation Models/Linear models/Joint model_", i, ".RData"))
  if (i != 200) {
    load(paste0("Data/Simulation Datasets/traindata_", i+1, ".RData"))
  } else {
    load("Data/Simulation Datasets/traindata_1.RData")
  }
  res <- td_eval(model = icjm, data = train.data, type = "linear", 
                 t = 1, dt = 3, seed = seed[i]) 
  #, savepath = paste0("Output/Simulation Storage/linear/pred_", i , ".RData")
  save(res, file=paste0("Output/Simulation Evaluation/Linear models/AccMet_", i, ".RData"))
}


###### Interval [1,4] Random schedule (0.3, 4) ------------------------------
source("R script/Function/time dependent evaluation metrics.R")
load("R script/Simulation/Seed/DGM_seed.RData")

# Correctly specified model -----------------------------------------------
for (i in 1:200) {
  try({
    load(paste0("Output/Simulation Models/Correctly specified models/Joint model_", i, ".RData"))
    if (i != 200) {
      load(paste0("Data/Simulation Datasets/random_3_40/traindata_", i+1, ".RData"))
    } else {
      load("Data/Simulation Datasets/random_3_40/traindata_1.RData")
    }
    res <- td_eval(model = icjm, data = train.data, type = "corspe", 
                   t = 1, dt = 3, seed = seed[i])
    save(res, file=paste0("Output/Simulation Evaluation/interval_1_4_random_3_40/Correctly specified models/AccMet_", i, ".RData"))
  })
}


###### Interval [1,4] Random schedule (0.3, 1) ------------------------------
source("R script/Function/time dependent evaluation metrics.R")
load("R script/Simulation/Seed/DGM_seed.RData")

# Correctly specified model -----------------------------------------------
for (i in 1:200) {
  try({
    load(paste0("Output/Simulation Models/Correctly specified models/Joint model_", i, ".RData"))
    if (i != 200) {
      load(paste0("Data/Simulation Datasets/random_3_10/traindata_", i+1, ".RData"))
    } else {
      load("Data/Simulation Datasets/random_3_10/traindata_1.RData")
    }
    res <- td_eval(model = icjm, data = train.data, type = "corspe", 
                   t = 1, dt = 3, seed = seed[i])
    save(res, file=paste0("Output/Simulation Evaluation/interval_1_4_random_3_10/Correctly specified models/AccMet_", i, ".RData"))
  })
}

###### Interval [1,4] Random schedule (1, 2) ------------------------------
source("R script/Function/time dependent evaluation metrics.R")
load("R script/Simulation/Seed/DGM_seed.RData")

# Correctly specified model -----------------------------------------------
for (i in 1:200) {
  try({
    load(paste0("Output/Simulation Models/Correctly specified models/Joint model_", i, ".RData"))
    if (i != 200) {
      load(paste0("Data/Simulation Datasets/random_10_20/traindata_", i+1, ".RData"))
    } else {
      load("Data/Simulation Datasets/random_10_20/traindata_1.RData")
    }
    res <- td_eval(model = icjm, data = train.data, type = "corspe", 
                   t = 1, dt = 3, seed = seed[i])
    save(res, file=paste0("Output/Simulation Evaluation/interval_1_4_random_10_20/Correctly specified models/AccMet_", i, ".RData"))
  })
}
