# Supplementary material for: Time‐Dependent Predictive Accuracy Metrics in the Context of Interval Censoring and Competing Risks
Source: Biom J. 2026 Jan 5;68(1):e70108. doi: 10.1002/bimj.70108 (PMC12766878; doi:10.1002/bimj.70108)
Supplement: Supplementary file 2 — Supporting File: bimj70108‐sup‐0002‐Datacode.zip. [file BIMJ-68-e70108-s001.zip › Supplement code/Predicitve-accuracy-metrics-main/R script/Simulation/Model Estimation.R]

# load parallel packages -------------------------------------
library(future)
library(splines)
library(GLMMadaptive)
library(rjags)
library(mcmcse)
library(parallel)
load("R script/Simulation/Seed/DGM_seed.RData")


# correctly-specified models -------------------------------------
source("R script/Function/ICJM_correctlyspecify.R")
ncore <- detectCores() - 1
ncore_div3 <- floor(ncore/3)
plan(
  list(
    tweak(multisession, workers = ncore_div3),
    tweak(multisession, workers = 3)
  )
)

t1 <- Sys.time()
out <- lapply(1:200, function(datanum) {
  future({
    
    # load data file
    load(paste0("Data/Simulation Datasets/traindata_",
                datanum, ".RData"))
    # load inits
    load(paste0("Output/Simulation Models/Fitted mixed model/MM_inits_",
                datanum, ".RData"))
    
    # start modelling
    icjm <- icjm_cor(data = train.data, n.adapt = 3000, 
                     n.burnin = 3000, n.iter = 10000, 
                     GLMM_fit = mm_inits,
                     seed = seed[datanum])
    save(icjm,
         file = paste0("Output/Simulation Models/Correctly specified models/Joint model_",
                       datanum, ".RData"))
    # 
    plan(
      list(
        tweak(multisession, workers = ncore_div3),
        tweak(multisession, workers = 3)
      )
    )
    return(paste0(datanum,"done!"))
  })
})
res <- lapply(out, future::value)
t2 <- Sys.time()

t2 - t1


# no baseline covariate models -------------------------------------
source("R script/Function/ICJM_nocovar.R")
plan(
  list(
    tweak(multisession, workers = ncore_div3),
    tweak(multisession, workers = 3)
  )
)

t1 <- Sys.time()
out <- lapply(1:200, function(datanum) {
  future({
    
    # load data file
    load(paste0("Data/Simulation Datasets/traindata_",
                datanum, ".RData"))
    # load inits
    load(paste0("Output/Simulation Models/Fitted mixed model/MM_inits_",
                datanum, ".RData"))
    
    # start modelling
    icjm <- icjm_nocorv(data = train.data, n.adapt = 3000, 
                     n.burnin = 3000, n.iter = 10000, 
                     GLMM_fit = mm_inits,
                     seed = seed[datanum])
    save(icjm,
         file = paste0("Output/Simulation Models/No covariate models/Joint model_",
                       datanum, ".RData"))
    # 
    plan(
      list(
        tweak(multisession, workers = ncore_div3),
        tweak(multisession, workers = 3)
      )
    )
    return(paste0(datanum,"done!"))
  })
})
res <- lapply(out, future::value)
t2 <- Sys.time()

t2 - t1


# linear models -------------------------------------
source("R script/Function/ICJM_linear.R")
plan(
  list(
    tweak(multisession, workers = ncore_div3),
    tweak(multisession, workers = 3)
  )
)

t1 <- Sys.time()
out <- lapply(1:200, function(datanum) {
  future({
    
    # load data file
    load(paste0("Data/Simulation Datasets/traindata_",
                datanum, ".RData"))
    
    # start modelling
    icjm <- icjm_linear(data = train.data, n.adapt = 3000, 
                        n.burnin = 3000, n.iter = 10000, 
                        seed = seed[datanum])
    save(icjm,
         file = paste0("Output/Simulation Models/Linear models/Joint model_",
                       datanum, ".RData"))
    # 
    plan(
      list(
        tweak(multisession, workers = ncore_div3),
        tweak(multisession, workers = 3)
      )
    )
    # return(paste0(datanum,"done!"))
  })
})
res <- lapply(out, future::value)
t2 <- Sys.time()

t2 - t1
